# Supplementary material for: The MAPKKK and MAPKK gene families in banana: identification, phylogeny and expression during development, ripening and abiotic stress
Source: Sci Rep. 2017 Apr 25;7:1159. doi: 10.1038/s41598-017-01357-4 (PMC5430750; doi:10.1038/s41598-017-01357-4)
Supplement: Supplementary file 1 — Dataset 1 [file 41598_2017_1357_MOESM1_ESM.xlsx]

## Sheet: S1
Table S1. Characteristics of MAPKK and MAPKKK gene families in banana
Gene family	Gene name	Gene ID	Amino acids	MW(kDa)	PI
MAPKK	MaMKK1	Ma03_t04840.1	514	57.66	8.95
	MaMKK2	Ma04_t05920.1	332	36.19	9.76
	MaMKK3	Ma06_t12740.1	296	32.84	7.11
	MaMKK4	Ma07_t09500.1	350	38.62	6.17
	MaMKK5	Ma08_t18850.1	328	35.57	5.95
	MaMKK6	Ma09_t00110.1	492	55.91	5.49
	MaMKK7	Ma09_t13150.1	235	25.94	9.84
	MaMKK8	Ma10_t21100.1	512	57.26	8.67
	MaMKK9	Ma10_t27400.1	384	42.9	6.37
	MaMKK10	Ma11_t09070.1	334	36.02	6.55
MAPKKK	MaMAPKKK1	Ma04_t23770.2	704	79.94	5.31
	MaMAPKKK2	Ma01_t00370.1	342	38.93	8.81
	MaMAPKKK3	Ma01_t06270.1	268	30.1	5.79
	MaMAPKKK4	Ma01_t07670.1	987	109.48	7.1
	MaMAPKKK5	Ma01_t16210.1	252	28.78	5.28
	MaMAPKKK6	Ma01_t18680.1	416	46.13	7.08
	MaMAPKKK7	Ma01_t18240.1	950	106.11	5.76
	MaMAPKKK8	Ma02_t08500.1	203	23.33	5.66
	MaMAPKKK9	Ma02_t10730.1	1014	111.78	5.69
	MaMAPKKK10	Ma02_t11350.1	460	52.24	6.04
	MaMAPKKK11	Ma02_t13730.1	623	70.99	5.42
	MaMAPKKK12	Ma02_t17390.1	587	66.31	8.96
	MaMAPKKK13	Ma02_t18500.1	784	86.89	5.74
	MaMAPKKK14	Ma03_t00820.1	1060	115.62	5.71
	MaMAPKKK15	Ma03_t25560.1	839	93.68	8.37
	MaMAPKKK16	Ma03_t30090.1	545	60.98	5.59
	MaMAPKKK17	Ma04_t08100.1	1130	125.6	8.67
	MaMAPKKK18	Ma04_t13340.1	413	45.56	5.08
	MaMAPKKK19	Ma04_t27350.1	382	42.36	8.16
	MaMAPKKK20	Ma04_t27830.1	371	41.33	5.65
	MaMAPKKK21	Ma04_t30940.1	506	56.58	6.37
	MaMAPKKK22	Ma04_t31840.2	692	77.15	6.53
	MaMAPKKK23	Ma04_t35600.1	651	74.62	5.8
	MaMAPKKK24	Ma04_t37520.1	685	76.76	8.92
	MaMAPKKK25	Ma05_t08880.2	811	90.31	5.95
	MaMAPKKK26	Ma05_t21850.2	921	100.39	9.28
	MaMAPKKK27	Ma05_t29530.1	899	100	8.32
	MaMAPKKK28	Ma05_t32000.1	616	69.25	5.53
	MaMAPKKK29	Ma06_t05280.1	418	46.23	7.14
	MaMAPKKK30	Ma06_t05480.1	1120	125.42	5.97
	MaMAPKKK31	Ma06_t07890.1	1264	140.93	5.92
	MaMAPKKK32	Ma06_t08280.1	459	51.34	8.03
	MaMAPKKK33	Ma06_t09230.1	505	55.9	5.76
	MaMAPKKK34	Ma06_t09240.1	425	47.05	4.93
	MaMAPKKK35	Ma06_t12270.1	509	56.66	8.76
	MaMAPKKK36	Ma06_t13620.1	676	75.56	5.38
	MaMAPKKK37	Ma06_t15100.1	429	47.16	5.42
	MaMAPKKK38	Ma06_t18500.1	414	45.7	4.86
	MaMAPKKK39	Ma06_t25750.1	390	43.59	8.35
	MaMAPKKK40	Ma06_t27790.1	572	64.85	7.23
	MaMAPKKK41	Ma06_t27910.1	746	84.43	9.15
	MaMAPKKK42	Ma06_t31360.1	449	51.42	5.58
	MaMAPKKK43	Ma06_t32080.1	1216	135.13	5.58
	MaMAPKKK44	Ma07_t01420.1	353	39.39	8.51
	MaMAPKKK45	Ma07_t05010.1	504	56.47	8.45
	MaMAPKKK46	Ma07_t05250.1	1120	122.59	5.78
	MaMAPKKK47	Ma07_t08870.1	987	109.8	5.56
	MaMAPKKK48	Ma07_t15520.1	437	47.88	5.04
	MaMAPKKK49	Ma07_t15680.1	546	61.23	8.31
	MaMAPKKK50	Ma07_t23610.1	1365	153.74	6.4
	MaMAPKKK51	Ma07_t26310.1	543	61.95	6.15
	MaMAPKKK52	Ma08_t06200.1	765	85.53	6.37
	MaMAPKKK53	Ma08_t07460.1	938	103.48	6.27
	MaMAPKKK54	Ma08_t13980.1	1274	141.35	5.21
	MaMAPKKK55	Ma08_t19980.1	611	70.17	5.2
	MaMAPKKK56	Ma08_t21960.1	622	68.4	6.02
	MaMAPKKK57	Ma09_t01830.2	351	39.84	7.65
	MaMAPKKK58	Ma09_t04420.1	509	55.47	6.19
	MaMAPKKK59	Ma09_t05640.1	769	88.15	8.78
	MaMAPKKK60	Ma09_t10720.1	766	87.06	5.25
	MaMAPKKK61	Ma09_t25810.2	541	61.76	5.55
	MaMAPKKK62	Ma10_t03240.1	1106	120.53	5.37
	MaMAPKKK63	Ma10_t15420.1	402	44.13	5.52
	MaMAPKKK64	Ma10_t16810.1	744	82.97	6.05
	MaMAPKKK65	Ma10_t23210.1	519	58.22	6.68
	MaMAPKKK66	Ma10_t25190.1	1088	121.21	6.16
	MaMAPKKK67	Ma10_t27650.1	581	65.01	9.22
	MaMAPKKK68	Ma11_t01250.1	991	110.3	5.07
	MaMAPKKK69	Ma11_t09990.1	420	46.57	5.71
	MaMAPKKK70	Ma11_t13050.1	828	90.97	5.84
	MaMAPKKK71	Ma11_t13160.1	870	95.8	5.86
	MaMAPKKK72	Ma11_t15330.1	1293	144.24	5.16
	MaMAPKKK73	Ma11_t17490.1	1397	155.24	6.57
	MaMAPKKK74	Ma11_t18220.1	678	77.09	8.09
	MaMAPKKK75	Ma11_t23640.2	1180	130.59	9.27
	MaMAPKKK76	Ma11_t23960.1	919	102.51	8.49
	MaMAPKKK77	Ma00_t03250.1	342	38.94	8.77

## Sheet: S2
Table S2. Motif analysis of MAPKK and MAPKKK families in banana
Gene family	Motif Number	Width	Motif sequence	Annotation
MAPKK	Motif 1	29	HSRNIVHRDIKPANLLINAAGEVKIADFG	Protein kinase domain
	Motif 2	45	PLPPPSAPSTRLRRMGSGSGGTVWMVRHRLTGRHYALKVIYGNHE	Protein kinase domain
	Motif 3	41	SSLPPPDHHLPSVAFVGSCVRTKGKQNKSKSVLPCFPMRRG	Protein kinase domain
	Motif 4	41	FDPESHGGDYDPYAADVWSLGLAVLELHRGHFPLLPEGARP	no
	Motif 5	21	VGKVLRRSLDPCDSYVGTCAY	no
	Motif 6	22	FYDNGVISIVLEYMDGGSLADF	no
	Motif 7	46	NPKLKLSVPGPEASIGKFLTQSGTFQDGDLLVNKDGLRILSQSEED	no
	Motif 8	21	QIVQELKINKASQCSHVVVCY	no
	Motif 9	11	DWATLMVAICF	no
	Motif 10	21	GIPSRPRRRPDLTLPLPQRDP	no
MAPKKK	Motif 1	29	EPYNEKVDVYSFGMCMWEMVTGEYPWSNM	Protein kinase domain
	Motif 2	15	MTSVRGTPEWMAPEM	Protein kinase domain
	Motif 3	21	FWQEVHILKRLHHPNIVKFYG	Protein kinase domain
	Motif 4	15	PIIHRDLKCDNILVN	no
	Motif 5	21	GTFGTVYHGKWRGTDVAVKRF	no
	Motif 6	15	WAMDIARGMEYLHSH	no
	Motif 7	21	WCIVTEYMPGGSLRQYLHKHG	Protein kinase-like domain
	Motif 8	15	VKICDFGLARIKHKT	no
	Motif 9	44	TGRYGRYDEILGKGAFKTVYKAFDEYEGIEVAWNQVKLCDFLQS	no
	Motif 10	15	DPDKRPTFEQIVDHL	no

## Sheet: S3
Table S3. Expression data of banana MAPKK and MAPKKK genes in different organs of BX and FJ varieties
Gene	BX-root	BX-leaf	BX-fruit	FJ-root	FJ-leaf	FJ-fruit
MaMKK1	11.7152	5.9628	8.27989	11.5612	5.23981	5.67987
MaMKK2	38.6061	9.02863	2.39422	43.0839	11.4859	1.87989
MaMKK3	37.8839	5.02765	1.57137	23.0244	1.11339	0.588652
MaMKK4	35.2077	40.9737	24.2334	58.765	54.9931	40.9824
MaMKK5	49.7293	25.782	1.49697	60.4122	7.96445	3.18091
MaMKK6	25.2449	16.0728	15.7684	12.6021	8.66961	10.9779
MaMKK7	2.59183	2.13036	0.247192	2.07498	4.18015	0.215072
MaMKK8	8.94954	13.9242	0.655155	6.53566	14.241	2.58852
MaMKK9	3.64372	3.00874	0.581855	6.85611	7.74349	2.31848
MaMKK10	2.06203	37.7748	2.62141	2.83091	14.662	0.756063
MaMAPKKK1	30.6932	14.0983	8.25801	22.0724	11.0043	17.3032
MaMAPKKK2	0.0469289	8.22306	0	0.458899	5.22204	0.0164422
MaMAPKKK3	0.199462	2.37365	0.144578	0.628482	2.06928	0.146757
MaMAPKKK4	28.6174	15.0117	11.5463	30.9809	10.349	15.491
MaMAPKKK5	18.5461	4.3669	2.83904	28.0137	5.44047	2.6415
MaMAPKKK6	93.1546	26.9049	10.9819	51.4897	20.0424	19.5442
MaMAPKKK7	3.55695	1.30144	2.65495	2.65619	0.73651	2.53993
MaMAPKKK8	7.53289	14.2904	4.59801	10.4533	7.68319	5.4452
MaMAPKKK9	54.8099	28.7587	9.1703	33.45	17.7559	17.3081
MaMAPKKK10	2.10664	0.338085	0.769816	3.60405	2.12799	0.391474
MaMAPKKK11	5.33399	4.54665	1.40309	5.11307	3.79986	3.31869
MaMAPKKK12	14.5088	6.33586	9.31776	32.0535	3.1118	16.1709
MaMAPKKK13	15.0769	11.0108	2.69115	14.4776	9.99619	9.25798
MaMAPKKK14	0.434907	1.46896	1.29669	1.62089	3.07509	5.06029
MaMAPKKK15	9.94935	21.4598	3.41015	12.7749	20.8986	6.50163
MaMAPKKK16	18.0239	0.0368551	0.00890918	5.43798	0.0404002	0.0723476
MaMAPKKK17	8.46115	8.14176	3.20752	8.95597	7.06781	5.52661
MaMAPKKK18	0	0	0	0	0.0266245	0
MaMAPKKK19	26.7737	10.7374	8.31412	25.8773	10.8379	13.4993
MaMAPKKK20	0	0.0810911	0	0	0.0148152	0
MaMAPKKK21	7.87345	33.1249	10.4654	12.4462	28.9423	12.5194
MaMAPKKK22	8.63279	13.5624	8.61262	13.1942	11.6558	16.8786
MaMAPKKK23	5.63175	18.1304	14.6067	8.85639	12.1191	25.9627
MaMAPKKK24	4.48388	9.43692	6.82776	7.20991	12.4908	7.22163
MaMAPKKK25	26.3143	28.7284	9.1782	27.6811	22.6024	17.2452
MaMAPKKK26	9.50316	11.9257	5.40453	16.0602	14.5313	14.8577
MaMAPKKK27	9.3106	28.2477	10.8314	14.1755	23.2589	15.5703
MaMAPKKK28	24.6188	0	0	112.05	0.0357294	0.0731237
MaMAPKKK29	47.4623	69.9795	18.7224	55.0177	86.3549	34.6743
MaMAPKKK30	3.95229	23.4145	33.5222	5.07497	15.0576	53.8588
MaMAPKKK31	71.8936	41.0337	57.7721	109.131	65.2721	169.837
MaMAPKKK32	25.8691	16.6602	12.1907	47.0441	20.6282	25.4952
MaMAPKKK33	46.9643	0.37757	0.211367	44.5639	0.130702	0.289785
MaMAPKKK34	92.1713	1.45164	0.0456473	52.4811	0.103498	0.0264773
MaMAPKKK35	79.7556	51.0173	86.7036	67.0818	45.3136	48.951
MaMAPKKK36	11.1828	8.53289	13.9524	10.9964	3.37026	15.5278
MaMAPKKK37	5.2158	0.0233844	0	0.718546	0.0384507	0
MaMAPKKK38	40.2221	0.642085	0.152286	35.498	0.0929611	0.0951269
MaMAPKKK39	7.27614	9.38741	5.4893	9.3469	12.1919	14.0263
MaMAPKKK40	25.3589	19.3785	10.3373	20.1375	18.5367	10.6914
MaMAPKKK41	79.6282	6.3872	2.68128	51.5075	4.60379	5.37543
MaMAPKKK42	0.214621	0.513937	0	0.388648	2.60866	0
MaMAPKKK43	29.0259	77.4484	37.5819	43.3514	61.7989	61.5789
MaMAPKKK44	41.6848	14.5903	11.6224	43.484	19.3418	18.9485
MaMAPKKK45	27.8448	7.80049	13.9389	13.4461	5.19821	12.2925
MaMAPKKK46	18.3763	15.1996	12.9875	27.0689	15.7319	18.6607
MaMAPKKK47	33.1551	40.0294	14.1609	35.0669	30.6338	24.5388
MaMAPKKK48	0.0612504	0.0459146	0.0221984	0.133098	0.0125828	0
MaMAPKKK49	15.1832	10.5277	18.0369	16.6888	9.07896	19.8816
MaMAPKKK50	51.8935	41.3713	5.85367	86.438	45.4881	9.74825
MaMAPKKK51	22.5352	6.90299	11.569	25.6007	6.54251	21.5069
MaMAPKKK52	0.644424	2.85513	2.43707	0.996988	3.38158	1.81117
MaMAPKKK53	14.0667	91.7621	137.844	20.5334	56.9667	36.2301
MaMAPKKK54	80.2219	50.7303	67.2932	86.9881	57.9072	120.075
MaMAPKKK55	9.99462	20.431	1.51721	20.5374	23.9902	2.2485
MaMAPKKK56	1.11961	8.90128	5.31403	2.66688	4.89202	1.89196
MaMAPKKK57	73.2273	13.7546	12.5403	43.2426	11.8837	18.1046
MaMAPKKK58	1.13623	0.118298	0	0.331494	0.0432256	0.0221163
MaMAPKKK59	113.395	43.1828	10.001	71.0103	28.9037	12.6801
MaMAPKKK60	12.4659	12.0021	2.77615	11.8722	10.6273	2.89704
MaMAPKKK61	2.54417	2.59731	0.502289	5.87274	1.85065	0.489049
MaMAPKKK62	17.5894	2.98389	12.6081	16.3885	0.761719	28.4378
MaMAPKKK63	1.79739	1.38479	1.9301	0.896879	0.410268	0.111954
MaMAPKKK64	9.11116	7.62916	5.98999	8.46858	5.65088	9.26751
MaMAPKKK65	33.5148	14.8024	16.1466	28.0118	15.9611	20.305
MaMAPKKK66	33.406	17.0878	10.8098	37.1691	5.45894	18.4425
MaMAPKKK67	0.507925	2.28451	4.29246	1.97668	0.578635	3.05765
MaMAPKKK68	9.93056	16.2334	1.89655	13.7927	11.8448	8.99959
MaMAPKKK69	3.64499	0.0835951	0	4.97118	0.0392727	0.428668
MaMAPKKK70	7.19651	9.80846	13.4399	7.41793	2.91421	8.53099
MaMAPKKK71	7.37658	8.51158	8.39213	8.0817	3.62705	8.31052
MaMAPKKK72	97.7495	107.913	74.989	112.643	98.653	101.492
MaMAPKKK73	34.0828	13.6902	7.97944	31.3728	12.6716	14.3192
MaMAPKKK74	13.5563	134.219	5.75772	6.56058	81.5878	12.8515
MaMAPKKK75	3.53057	6.96471	4.93159	2.91906	1.04976	3.47495
MaMAPKKK76	27.4733	9.81293	8.33616	27.8533	8.03618	10.9278
MaMAPKKK77	0.0938577	4.64654	0	0.118974	4.06516	0

## Sheet: S4
Table S4. Expression data of banana MAPKK and MAPKKK genes in different stages of fruit development and ripening in BX and FJ varieties.
Gene	BX-0DAF	BX-20DAF	BX-80DAF	BX-8DPH	BX-14DPH	FJ-0DAF	FJ-20DAF	FJ-80DAF	FJ-3DPH	FJ-6DPH
MaMKK1	33.7923	19.5455	8.27989	38.8147	22.3748	22.4658	32.3677	5.67987	9.92832	89.2214
MaMKK2	4.35726	4.82574	2.39422	3.26106	0.309615	4.4652	3.39338	1.87989	4.59374	0.203229
MaMKK3	3.17552	4.69165	1.57137	14.9192	1.17368	3.94081	1.62768	0.588652	0.880276	0.987407
MaMKK4	26.4609	21.6678	24.2334	20.927	25.4533	29.5986	33.5956	40.9824	39.264	47.2578
MaMKK5	4.34469	6.20145	1.49697	9.68105	0.0299366	6.04436	11.2749	3.18091	21.1141	0.206327
MaMKK6	25.4543	26.8962	15.7684	25.3679	14.2903	20.06	14.2892	10.9779	13.3457	4.25833
MaMKK7	6.17012	8.21177	0.247192	0.10271	0	6.22457	28.7799	0.215072	1.48493	0.07169
MaMKK8	0.151817	0.239828	0.655155	0.407149	0.0191781	3.55726	7.01053	2.58852	2.16203	0.110149
MaMKK9	1.40225	2.02809	0.581855	0.277504	0.0766461	2.78119	2.59424	2.31848	3.48808	0.630971
MaMKK10	11.4241	11.7697	2.62141	1.34317	0.687442	6.54675	5.40067	0.756063	1.42517	1.29369
MaMAPKKK1	23.4883	18.9938	8.25801	16.6833	11.9419	22.2789	19.6118	17.3032	19.8769	16.8708
MaMAPKKK2	0.0151079	0.0466949	0	0	0	0.313375	0.105704	0.0164422	0.0486525	0
MaMAPKKK3	0.423809	0.932798	0.144578	0.252308	0.200765	0.776966	1.28043	0.146757	0.186109	0.440267
MaMAPKKK4	22.4636	23.8623	11.5463	15.9038	7.47878	27.9848	36.2687	15.491	15.6117	6.683
MaMAPKKK5	5.51486	9.68577	2.83904	5.99283	8.2231	6.70913	5.91138	2.6415	2.85276	34.8742
MaMAPKKK6	23.4566	30.8723	10.9819	22.2512	15.443	34.3372	33.94	19.5442	21.143	9.10123
MaMAPKKK7	2.1048	2.22465	2.65495	1.09167	0.847256	2.21812	1.34166	2.53993	1.55698	2.21351
MaMAPKKK8	6.91788	9.49409	4.59801	4.05983	9.55317	4.79488	4.01858	5.4452	4.54873	34.6433
MaMAPKKK9	25.7348	24.8769	9.1703	9.40757	20.1239	27.1838	27.4425	17.3081	18.3434	8.65951
MaMAPKKK10	1.80977	1.64448	0.769816	0.147225	3.86592	0.854927	2.07105	0.391474	0.410257	0
MaMAPKKK11	6.7635	4.94786	1.40309	2.23092	2.88121	10.5898	7.31525	3.31869	5.28908	3.60803
MaMAPKKK12	3.2608	3.54103	9.31776	5.88675	51.9099	0.802299	12.3732	16.1709	23.8681	63.8677
MaMAPKKK13	7.64084	7.38168	2.69115	12.3486	5.83642	7.83003	6.96766	9.25798	8.40066	9.4593
MaMAPKKK14	10.3787	11.8802	1.29669	1.06462	2.19799	15.3481	15.964	5.06029	4.55074	1.06839
MaMAPKKK15	6.88125	5.79869	3.41015	5.38101	5.91725	5.19872	9.63625	6.50163	5.26669	4.86946
MaMAPKKK16	1.57645	0.860988	0.00890918	0.0621907	0.0899745	1.09436	0.254704	0.0723476	0.0407765	0.124023
MaMAPKKK17	7.43847	7.2574	3.20752	4.29195	22.61	9.79177	7.59441	5.52661	6.06605	13.9461
MaMAPKKK18	NA	NA	NA	NA	NA	NA	NA	NA	NA	NA
MaMAPKKK19	21.926	22.6429	8.31412	18.2467	12.2535	22.6058	23.9483	13.4993	19.3992	25.5058
MaMAPKKK20	NA	NA	NA	NA	NA	NA	NA	NA	NA	NA
MaMAPKKK21	21.8709	29.2807	10.4654	13.2129	53.4756	36.4307	20.1571	12.5194	15.3585	28.948
MaMAPKKK22	20.9237	23.0106	8.61262	18.9458	30.1754	21.9632	19.6137	16.8786	17.3536	51.5608
MaMAPKKK23	8.1428	6.3328	14.6067	13.1749	36.6827	7.09254	6.18493	25.9627	25.0616	6.39541
MaMAPKKK24	4.8898	5.67618	6.82776	9.33288	9.84547	5.30384	4.75899	7.22163	11.0008	17.363
MaMAPKKK25	25.6971	23.9109	9.1782	12.8931	14.3431	32.2385	27.9804	17.2452	16.014	10.8751
MaMAPKKK26	27.4389	30.4866	5.40453	6.28336	6.09175	32.4419	32.547	14.8577	17.2127	9.82345
MaMAPKKK27	28.3311	27.1868	10.8314	3.10072	3.66992	25.1947	36.9152	15.5703	11.744	9.84893
MaMAPKKK28	0.0839874	0.250931	0	0.00785724	0	0.11614	0.00979376	0.0731237	0.0721244	0
MaMAPKKK29	48.2981	46.3943	18.7224	21.0212	12.8941	60.0489	64.7258	34.6743	42.3753	35.0503
MaMAPKKK30	20.0896	29.1535	33.5222	28.3257	27.3886	25.0431	37.0658	53.8588	29.9784	24.4215
MaMAPKKK31	41.4781	32.1509	57.7721	51.7179	1.05234	31.3848	26.4205	169.837	161.59	85.2767
MaMAPKKK32	30.3019	32.8818	12.1907	14.5226	6.17177	34.6974	25.8561	25.4952	23.6198	8.2444
MaMAPKKK33	0.337958	0.179366	0.211367	0.0766469	0	0.920514	0.370208	0.289785	0.791516	0.0445819
MaMAPKKK34	0.523068	0.0626617	0.0456473	0.386923	0.0230498	0.658832	0.099294	0.0264773	0.182808	0
MaMAPKKK35	131.139	99.0244	86.7036	23.4586	25.9659	71.7054	76.8462	48.951	60.3799	10.5258
MaMAPKKK36	16.4876	16.6157	13.9524	13.8348	30.4439	14.5628	15.7094	15.5278	18.3886	17.2854
MaMAPKKK37	0.39769	0.161405	0	0	0	2.90245	0.196741	0	0	0.0131154
MaMAPKKK38	0.749208	0.733278	0.152286	1.68217	0.295759	0.589959	2.81024	0.0951269	1.50123	1.73945
MaMAPKKK39	4.96212	5.93964	5.4893	6.30587	12.9172	6.72074	4.24776	14.0263	11.5255	10.2283
MaMAPKKK40	29.2541	29.682	10.3373	16.9324	12.9188	22.881	20.81	10.6914	5.34554	5.99106
MaMAPKKK41	7.77651	6.5895	2.68128	8.94301	6.17809	8.32978	7.58782	5.37543	8.63804	6.48518
MaMAPKKK42	0.195765	0.189823	0	0	0	0.690044	1.40997	0	0.037084	0
MaMAPKKK43	41.8751	45.8763	37.5819	26.9073	38.1884	51.3628	67.8033	61.5789	46.5328	50.469
MaMAPKKK44	57.6885	32.2039	11.6224	26.9975	34.2244	35.042	40.1857	18.9485	25.3587	41.9053
MaMAPKKK45	19.4583	25.9075	13.9389	13.8233	8.80421	17.11	15.8772	12.2925	15.1777	13.9351
MaMAPKKK46	20.4259	19.9811	12.9875	13.4014	28.9099	20.697	18.0851	18.6607	23.0084	16.1738
MaMAPKKK47	24.9829	25.3168	14.1609	34.6212	17.5184	22.9043	19.695	24.5388	19.6175	28.4056
MaMAPKKK48	0.130142	0.231591	0.0221984	0.0221366	0	0.477178	0.151759	0	0	0
MaMAPKKK49	19.9282	19.6027	18.0369	15.6174	5.23012	18.8	20.4841	19.8816	23.1328	9.87878
MaMAPKKK50	10.6576	15.9929	5.85367	5.82318	73.8886	30.782	33.2602	9.74825	24.115	14.3992
MaMAPKKK51	17.5489	18.3647	11.569	20.9412	7.03007	14.4196	10.5655	21.5069	24.2127	16.7112
MaMAPKKK52	21.1543	14.706	2.43707	5.73396	0.672988	17.3923	33.5349	1.81117	3.51475	0.684705
MaMAPKKK53	28.4634	34.5873	137.844	38.4234	0.983665	38.2094	32.3475	36.2301	29.5756	4.50167
MaMAPKKK54	62.1111	62.4646	67.2932	45.3664	68.9696	86.3389	90.3709	120.075	120.779	44.4883
MaMAPKKK55	22.7264	14.4723	1.51721	6.42428	11.4397	12.47	14.4552	2.2485	5.26265	38.9981
MaMAPKKK56	1.01478	3.41065	5.31403	18.8625	17.5028	0.948928	23.7733	1.89196	3.85721	10.6365
MaMAPKKK57	26.5873	28.1803	12.5403	12.891	2.25953	42.157	38.0418	18.1046	24.447	0.704952
MaMAPKKK58	1.01608	0.387323	0	0.0570343	0.0192534	0.620572	0.391001	0.0221163	0.0218141	0
MaMAPKKK59	21.968	20.2235	10.001	12.6399	3.3582	20.7024	37.5688	12.6801	14.9951	13.78
MaMAPKKK60	43.0777	22.9978	2.77615	6.10572	0.518485	26.4009	18.9555	2.89704	6.68672	3.01466
MaMAPKKK61	2.84916	3.42785	0.502289	0.348835	0.887715	3.02984	2.1406	0.489049	0.708154	0.364182
MaMAPKKK62	12.4331	10.7885	12.6081	19.2033	10.0454	20.5632	14.7712	28.4378	24.6423	30.4957
MaMAPKKK63	7.76661	2.11961	1.9301	44.8943	11.9999	0.740886	2.32413	0.111954	0.124227	1.80524
MaMAPKKK64	15.6106	16.6615	5.98999	10.6481	22.711	12.5804	14.3189	9.26751	9.82002	29.6431
MaMAPKKK65	25.2287	26.3617	16.1466	16.5868	3.09881	23.6372	28.0122	20.305	23.3886	10.3315
MaMAPKKK66	28.7638	28.4124	10.8098	10.7174	10.5696	21.2067	19.1943	18.4425	25.576	25.7902
MaMAPKKK67	5.70825	20.6843	4.29246	3.57961	8.66998	4.93346	4.32665	3.05765	3.64776	5.73668
MaMAPKKK68	23.831	24.3313	1.89655	1.48565	3.67231	32.1512	25.5538	8.99959	11.8093	9.3804
MaMAPKKK69	0.0492354	0.101449	0	0	0.244897	0.283684	0.0574133	0.428668	0.0528513	1.72805
MaMAPKKK70	9.62793	12.9871	13.4399	9.47538	6.26493	6.63237	6.48532	8.53099	7.24593	13.1947
MaMAPKKK71	11.3084	13.3674	8.39213	4.97227	2.55442	10.2673	8.98084	8.31052	7.18751	14.6906
MaMAPKKK72	87.9675	84.3541	74.989	56.5294	68.2233	99.8463	104.99	101.492	120.122	58.1607
MaMAPKKK73	34.0226	37.6657	7.97944	5.39968	42.489	42.2111	66.1372	14.3192	12.5467	14.1818
MaMAPKKK74	13.0468	8.00817	5.75772	13.8859	26.5321	6.13888	18.253	12.8515	20.8146	98.3855
MaMAPKKK75	19.9579	25.1454	4.93159	2.60234	0.715541	9.98703	13.8643	3.47495	3.18665	0.585934
MaMAPKKK76	20.2792	21.9318	8.33616	4.34889	8.90456	19.1094	19.7709	10.9278	9.52033	5.32278
MaMAPKKK77	0.0604318	0.0622598	0	0	0	0.0870487	0	0	0	0

## Sheet: S5
Table S5. Expression data (log2-based values) of banana MAPKK and MAPKKK genes after various abiotic stress treatment in BX and FJ
Gene	BX-Cold		BX-Osmotic		BX-Salt		FJ-Cold		FJ-Osmotic		FJ-Salt
	Log2 based FPKM	P-value	Log2 based FPKM	P-value	Log2 based FPKM	P-value	Log2 based FPKM	P-value	Log2 based FPKM	P-value	Log2 based FPKM	P-value
MaMKK1	-0.936464	0.04648	0.452462	0.0650483	0.0945249	0.788696	-0.89254	0.0808234	-0.185259	0.316607	-0.128506	0.383122
MaMKK2	2.2049	0.004495	-0.382638	0.357648	0.865922	0.0316293	2.15695	0.00431534	0.292485	0.0306684	0.194212	0.115513
MaMKK3	2.06139	0.002148	0.0594167	0.887275	1.09686	0.015109	5.4671	0.00286628	1.57646	0.0472533	1.16133	0.0479438
MaMKK4	-0.0936555	0.080255	-0.261026	0.495162	0.0257041	0.437891	0.148194	0.483049	0.180962	0.257898	0.0356937	0.729389
MaMKK5	3.49471	0.00352986	-0.863543	0.0217482	0.182455	0.326476	4.14918	0.0020217	1.70882	0.017614	0.505769	0.280909
MaMKK6	0.0942368	0.60966	0.0874724	0.928799	0.204956	0.0168131	0.277795	0.134474	0.372772	0.0839794	0.18566	0.481019
MaMKK7	-0.456937	0.0595006	1.17514	0.0433768	0.820691	0.0221782	-1.96462	0.1371	-0.426475	0.0367185	0.534362	0.0189274
MaMKK8	-1.0515	0.0351889	-1.1726	0.0359366	-0.519082	0.0118491	-0.49375	0.150618	0.613598	0.0871748	-0.104981	0.721896
MaMKK9	0.780221	0.0352223	1.11159	0.0349804	0.934413	0.00734202	0.128523	0.312634	1.12328	0.00712915	0.268937	0.363129
MaMKK10	-1.94602	0.00590619	0.572375	0.116736	-0.0331421	0.831465	-1.16784	0.00835854	0.859837	0.0193951	0.491604	0.0546642
MaMAPKKK1	-0.202071	0.0392433	-0.0548476	0.747954	0.0116717	0.885588	0.397441	0.0509485	0.545651	0.01222	0.211077	0.062878
MaMAPKKK2	-1.66881	0.00147615	-2.37875	0.0306806	-1.0078	0.00706371	-0.0936922	0.719896	-0.750522	0.027456	0.546808	0.0586361
MaMAPKKK3	-0.00735005	0.988715	0.490562	0.0704939	0.0717134	0.639148	-0.402048	0.414767	1.14049	0.0750459	0.420896	0.252609
MaMAPKKK4	0.38207	0.113751	-0.0797729	0.590643	0.160394	0.218509	1.01807	0.0109306	0.523394	0.0687669	0.15963	0.329697
MaMAPKKK5	2.16958	0.00590653	-0.0745915	0.666731	0.581848	0.000360463	3.16957	0.000568237	0.396084	0.127618	0.124227	0.342648
MaMAPKKK6	0.441702	0.00766539	0.478895	0.114244	0.199087	0.00272221	0.760807	0.03221	0.667204	0.0290027	0.10372	0.447976
MaMAPKKK7	1.01259	0.0282398	0.491191	0.33721	-0.0732127	0.748884	0.845024	0.030988	0.00101746	0.989393	0.64247	0.0738184
MaMAPKKK8	-0.227286	0.102686	-0.524162	0.0477609	-0.703788	0.0191248	0.58099	0.119232	0.354993	0.12357	0.32211	0.115785
MaMAPKKK9	0.395324	0.00215104	0.144981	0.650077	-0.0398223	0.0950922	0.938269	0.00275908	0.686349	0.0232084	0.47783	0.00556052
MaMAPKKK10	0.724576	0.346496	1.67215	0.0457032	-0.141726	0.886599	0.986881	0.0117271	1.48482	0.0114846	0.76726	0.0528235
MaMAPKKK11	0.300033	0.168621	-0.44843	0.0922789	0.0553888	0.500986	0.374346	0.118903	0.0439093	0.769504	0.458026	0.105371
MaMAPKKK12	0.0133386	0.90343	2.31041	0.00834164	0.891746	0.0393567	0.774635	0.120925	2.47543	0.00774289	0.0875772	0.755226
MaMAPKKK13	0.112786	0.590991	0.324635	0.243977	0.225226	0.21268	0.426314	0.0538646	0.319223	0.286566	0.240117	0.23968
MaMAPKKK14	-0.237457	0.400409	0.364873	0.237081	0.0996786	0.824313	0.569307	0.0237177	0.681743	0.0506859	0.284013	0.0933591
MaMAPKKK15	-0.0439518	0.62069	-1.1224	0.0776219	0.154137	0.267824	0.111885	0.689233	-1.22146	0.0697826	0.312755	0.262209
MaMAPKKK16	5.10578	0.00630037	1.819	0.0407733	4.0712	0.00120628	5.26722	0.00142479	3.1532	0.0105415	0.83118	0.400548
MaMAPKKK17	-0.190018	0.09368	0.074846	0.475134	0.319618	0.054037	0.224813	0.387576	0.235467	0.476493	0.381522	0.246082
MaMAPKKK18	NA	NA	NA	NA	NA	NA	NA	NA	NA	NA	NA	NA
MaMAPKKK19	0.569342	0.0456064	0.916947	0.012638	0.55534	0.00509583	0.304536	0.0842329	0.600665	0.0244973	0.32745	0.0958269
MaMAPKKK20	-0.398044	0.588575	-1.57332	0.0423864	-1.57985	0.0405793	1.2338	0.0470322	0	NA	0	NA
MaMAPKKK21	-0.558432	0.028046	-0.00707584	0.910097	0.188052	0.166783	-0.789726	0.00291438	0.395443	0.0560945	0.225529	0.0345324
MaMAPKKK22	-0.0745833	0.369003	0.277611	0.283856	-0.140768	0.403073	0.245481	0.168981	0.284424	0.200582	0.0422838	0.732875
MaMAPKKK23	-0.500762	0.0141822	0.514069	0.367073	0.438757	0.0170744	-0.777322	0.0892586	0.923339	0.00899281	0.361573	0.0137704
MaMAPKKK24	-1.15136	0.000775789	-0.526993	0.0249476	-0.465146	0.0240684	-2.01483	0.000344921	0.144955	0.120862	-0.219295	0.19055
MaMAPKKK25	-1.23585	0.00208372	-1.04971	0.0553269	-0.542987	0.0481074	-0.0868855	0.541095	0.133655	0.682906	0.228227	0.223792
MaMAPKKK26	-0.181601	0.12739	0.52053	0.0182088	0.190569	0.0412993	-0.0798481	0.81771	0.483511	0.202372	0.234384	0.380136
MaMAPKKK27	-0.0326202	0.836534	-0.193009	0.191548	-0.184147	0.261941	0.160075	0.266457	0.298064	0.139125	0.227738	0.17196
MaMAPKKK28	0	NA	0	NA	0	NA	1.55572	0.0263467	1.48335	0.00952929	0.0238248	0.000782525
MaMAPKKK29	-0.222902	0.1578	-0.0702608	0.665311	-0.0711033	0.526923	-0.140762	0.331069	-0.0470246	0.643419	-0.146561	0.260608
MaMAPKKK30	-0.371461	0.368637	-0.097787	0.816865	0.0705442	0.775165	0.290198	0.23279	0.701105	0.121627	0.300934	0.326875
MaMAPKKK31	-0.201934	0.251554	1.01052	0.0125303	0.918989	0.0390008	-0.13342	0.330022	0.160598	0.313779	0.847085	0.00703977
MaMAPKKK32	-0.389532	0.152184	0.16535	0.602744	0.0691222	0.682645	-0.456081	0.0962197	0.662187	0.0423924	0.227866	0.214741
MaMAPKKK33	4.21045	0.00929569	1.04912	0.0492565	0.371898	0.492902	6.37845	0.0161178	1.72436	0.0352653	0.345753	0.760467
MaMAPKKK34	3.6612	0.00531934	-0.423079	0.113874	0.329388	0.551316	8.91503	0.00900157	4.0126	0.037131	1.83118	0.0322718
MaMAPKKK35	0.144975	0.119105	0.376661	0.0146989	0.0267398	0.37711	-0.159686	0.0013372	0.256469	0.0152224	-0.0234809	0.32636
MaMAPKKK36	-0.239464	0.0508123	0.1504	0.408524	0.0797439	0.210839	0.244212	0.218189	0.485249	0.193781	0.467329	0.113098
MaMAPKKK37	2.64635	0.0278773	1.819	0.0265614	1.00512	0.42265	2.2338	0.01934	2.89839	0.0490158	2.83118	0.025682
MaMAPKKK38	2.39564	0.0151074	-1.90892	0.0479871	1.88453	0.034856	7.70953	0.00836496	3.42602	0.0409898	0.675901	0.568532
MaMAPKKK39	1.81218	0.000483133	0.592797	0.0494634	0.787823	0.0117118	1.46715	0.000739428	0.566966	0.0109385	0.429204	0.0233152
MaMAPKKK40	-0.0111553	0.884388	0.563528	0.0180433	0.0858691	0.311523	0.156043	0.18685	-0.00714162	0.894143	-0.156348	0.346885
MaMAPKKK41	1.61124	0.000922644	0.743428	0.0450744	0.714764	0.0534243	2.60437	0.00104502	0.735695	0.0247159	0.0238248	0.658997
MaMAPKKK42	0.248319	0.486893	-1.1196	0.103548	0.710372	0.160406	-1.04148	0.0964397	-0.110879	0.809632	-0.179503	0.680925
MaMAPKKK43	-0.659754	0.0607002	-0.418542	0.0977053	0.0401065	0.834134	0.0892831	0.576639	0.328072	0.260401	0.273505	0.21327
MaMAPKKK44	0.0269229	0.715422	1.33091	0.0159338	0.577923	0.00581046	-0.086303	0.382508	0.705647	0.012002	0.0812531	0.422358
MaMAPKKK45	-1.02507	0.00689202	-0.283815	0.245414	-0.674062	0.0290419	-0.616628	0.0350285	0.0479633	0.203043	0.0207907	0.906833
MaMAPKKK46	0.295598	0.0276991	0.401543	0.190835	-0.152721	0.15265	0.401011	0.0472683	0.0591236	0.802462	0.468002	0.0373228
MaMAPKKK47	-0.51607	0.0453358	0.315805	0.125754	0.106107	0.353354	-0.155535	0.132484	-0.0179564	0.856767	-0.099032	0.458154
MaMAPKKK48	1.88736	0.0355674	0	NA	-0.994884	0.42265	2.81876	0.000474349	0	NA	0.0238248	0.42265
MaMAPKKK49	-0.300527	0.0761382	1.50596	0.0040224	-0.0332222	0.761895	-0.725117	0.00506095	1.46517	0.00124623	0.0238248	0.679995
MaMAPKKK50	0.47625	0.00769038	-1.94622	0.000179454	-0.148386	0.00419534	-0.110257	0.0214136	-0.998402	0.00364321	0.116182	0.155991
MaMAPKKK51	0.282323	0.17925	0.218479	0.393375	0.167716	0.319129	-0.011897	0.826767	-0.0331131	0.774792	-0.337787	0.211066
MaMAPKKK52	-0.469428	0.0545056	-0.639488	0.0158688	-0.371739	0.0440889	-0.928476	0.0534469	0.0022693	0.961013	-0.697874	0.0964368
MaMAPKKK53	-0.0668119	0.481791	-1.23948	0.0651819	-0.373817	0.00720323	0.0797912	0.189352	-0.154286	0.00747912	0.0493312	0.571562
MaMAPKKK54	0.0672831	0.225108	0.880559	0.0101329	0.0110515	0.924165	0.568471	0.0341806	0.803446	0.00907797	0.320924	0.130601
MaMAPKKK55	-0.0413834	0.415519	-0.377526	0.02198	0.0725462	0.547445	0.0442417	0.822978	-0.801831	0.0446322	0.422934	0.0380376
MaMAPKKK56	1.57356	0.00509415	-1.11258	0.0130848	-0.207284	0.0848095	2.00683	0.007934	-0.783437	0.0379774	1.18298	0.00526694
MaMAPKKK57	0.265631	0.0652934	0.875859	0.141523	0.416778	0.0187816	0.0211905	0.975318	0.391127	0.0512708	0.185489	0.0531687
MaMAPKKK58	2.38332	0.0180792	-1.57332	8.56199e-06	-1.25792	0.0352864	3.18799	1.00171e-05	1.48335	0.0412972	0.608787	0.41353
MaMAPKKK59	0.434214	0.00559424	0.218252	0.212905	0.255903	0.0462857	0.863719	0.00271836	0.503661	0.00154097	0.092629	0.159696
MaMAPKKK60	-0.688601	0.0310141	-1.18653	0.010562	-0.101133	0.514295	-1.86616	0.00356182	-0.42168	0.0579705	0.385202	0.0869815
MaMAPKKK61	-1.32765	0.18973	-0.742603	0.0216877	-0.389458	0.177828	-1.22961	0.0749841	0.493403	0.0646386	0.629772	0.06786
MaMAPKKK62	-0.233252	0.169926	0.663119	0.0101752	0.436529	0.0327519	0.883298	0.166069	1.11083	0.114863	1.32868	0.0186179
MaMAPKKK63	0.714431	0.323575	3.36316	0.00085629	1.15321	0.0660984	0.414368	0.366717	2.60888	0.0134253	0.844855	0.0966284
MaMAPKKK64	0.0939673	0.293234	0.587096	0.0675033	-0.108192	0.152407	0.276967	0.242989	0.509094	0.102392	-0.0188721	0.941389
MaMAPKKK65	-0.111626	0.167555	0.207935	0.567727	0.0266418	0.411693	-0.109864	0.47978	-0.177381	0.412306	0.0681899	0.630733
MaMAPKKK66	-0.0918804	0.677992	0.0905669	0.666962	-0.0962599	0.713077	0.993335	0.00214889	0.580044	0.0744666	0.0699212	0.226718
MaMAPKKK67	-0.868791	0.0106083	-1.04407	0.22313	0.519142	0.0617545	-0.942054	0.137489	0.722537	0.0763708	0.616649	0.127791
MaMAPKKK68	-0.517976	0.0231061	-0.11639	0.24084	-0.075943	0.373631	-0.441572	0.102466	-0.120436	0.466926	0.0743575	0.657808
MaMAPKKK69	4.13445	0.00276956	1.45221	0.045894	1.36769	0.152864	5.09178	0.00364283	1.43896	0.0129717	-0.561138	0.794622
MaMAPKKK70	-0.838298	0.0696696	-1.09198	0.115652	-0.272635	0.48896	0.266363	0.363151	0.0140024	0.924287	0.260265	0.285951
MaMAPKKK71	-0.817002	0.183304	-0.520942	0.31596	-0.185015	0.687068	-0.0582311	0.849262	0.192443	0.510776	0.0926546	0.689586
MaMAPKKK72	-0.0301047	0.771989	-0.0654812	0.368552	0.029235	0.754561	0.109912	0.495127	0.0187988	0.571224	0.291774	0.161768
MaMAPKKK73	-0.0128958	0.919897	-0.584744	0.237759	-0.463495	0.0912767	0.356854	0.092392	0.0506187	0.742048	-0.033909	0.782083
MaMAPKKK74	-0.000770228	0.978684	-0.590359	0.0602328	0.0195498	0.841091	0.103933	0.361282	0.106053	0.378402	0.115973	0.361243
MaMAPKKK75	-0.582981	0.0683822	-0.271368	0.234775	-1.16031	0.0122434	0.328953	0.388509	0.818728	0.181565	-0.20039	0.690359
MaMAPKKK76	0.10847	0.442154	-0.930848	0.030958	-0.238598	0.352922	0.369244	0.182947	-0.197758	0.241248	0.0651838	0.786093
MaMAPKKK77	-2.47756	0.00575153	-1.92166	0.0025684	-1.18428	0.0182768	-1.2414	0.0287133	-0.749622	0.10453	0.25515	0.162725

## Sheet: S6
Table S6. Expression data of the genes involved in MAPKK-mediate interaction networks under abiotic stress in BX and FJ varieties.
Gene name in Arabidopsis	Gene ID in Arabidopsis	Gene name in banana	Gene ID in banana	Gene expression under abiotic stress
				BX-Cold		BX-Osmotic		BX-Salt		FJ-Cold		FJ-Osmotic		FJ-Salt
				Log2 based FPKM	P-value	Log2 based FPKM	P-value	Log2 based FPKM	P-value	Log2 based FPKM	P-value	Log2 based FPKM	P-value	Log2 based FPKM	P-value
MKK8	AT3G06230.1	MaMKK1	Ma03_t04840.1	-0.936464	0.04648	0.452462	0.0650483	0.0945249	0.788696	-0.89254	0.0808234	-0.185259	0.316607	-0.128506	0.383122
MKK2	AT4G29810.2	MaMKK2	Ma04_t05920.1	2.2049	0.004495	-0.382638	0.357648	0.865922	0.0316293	2.15695	0.00431534	0.292485	0.0306684	0.194212	0.115513
MKK4	AT1G51660.1	MaMKK3	Ma06_t12740.1	2.06139	0.002148	0.0594167	0.887275	1.09686	0.015109	5.4671	0.00286628	1.57646	0.0472533	1.16133	0.0479438
MKK3	AT5G40440.1	MaMKK4	Ma07_t09500.1	-0.0936555	0.080255	-0.261026	0.495162	0.0257041	0.437891	0.148194	0.483049	0.180962	0.257898	0.0356937	0.729389
MKK7	AT1G18350.1	MaMKK5	Ma08_t18850.1	3.49471	0.00352986	-0.863543	0.0217482	0.182455	0.326476	4.14918	0.0020217	1.70882	0.017614	0.505769	0.280909
MKK6	AT5G56580.1	MaMKK6	Ma09_t00110.1	0.0942368	0.60966	0.0874724	0.928799	0.204956	0.0168131	0.277795	0.134474	0.372772	0.0839794	0.18566	0.481019
MKK10	AT1G32320.1	MaMKK7	Ma09_t13150.1	-0.456937	0.0595006	1.17514	0.0433768	0.820691	0.0221782	-1.96462	0.0370999	-0.426475	0.0367185	0.534362	0.0189274
MEK1	AT4G26070.2	MaMKK8	Ma10_t21100.1	-1.0515	0.0351889	-1.1726	0.0359366	-0.519082	0.0118491	-0.49375	0.150618	0.613598	0.0871748	-0.104981	0.721896
MKK5	AT3G21220.1	MaMKK9	Ma10_t27400.1	0.780221	0.0352223	1.11159	0.0349804	0.934413	0.00734202	0.128523	0.312634	1.12328	0.00712915	0.268937	0.363129
MKK9	AT1G73500.1	MaMKK10	Ma11_t09070.1	-1.94602	0.00590619	0.572375	0.116736	-0.0331421	0.831465	-1.16784	0.00835854	0.859837	0.0193951	0.491604	0.0546642
MPK1	AT1G10210.1	MaMPK17	Ma10_t06650.1	0.120193	0.455858	0.440584	0.110526	0.0666617	0.655017	-0.293517	0.0603381	0.00155005	0.974937	0.0567394	0.60389
MPK11	AT1G01560.2	MaMPK11	Ma04_t12170.1	0.685698	0.017535	0.608257	0.0276429	0.111655	0.344365	1.53028	0.0027674	0.75736	0.00795407	0.219582	0.0708457
MPK6	AT2G43790.1	MaMPK12	Ma05_t06410.1	-0.122556	0.017535	0.0143426	0.88244	-0.0669648	0.710224	-0.0241469	0.776184	-0.137852	0.457264	0.184231	0.120499
MPK3	AT3G45640.1	MaMPK15	Ma09_t04230.1	0.0303064	0.93135	1.39836	0.0361982	0.0222703	0.893005	0.400767	0.510673	1.12227	0.0357057	0.436648	0.534292
ATMPK13	AT1G07880.2	MaMPK18	Ma11_t02790.1	0.24333	0.00827378	-0.054685	0.813346	-0.0387612	0.00329516	0.392507	0.0167584	-0.0285733	0.447832	-0.0625979	0.264432
MPK4	AT4G01370.1	MaMPK7	Ma04_t04500.1	-0.220217	0.176241	-0.228536	0.423559	-0.173751	0.298077	0.777747	0.0717696	0.620021	0.064279	0.854222	0.0261443
MPK12	AT2G46070.1	MaMPK8	Ma04_t05600.1	0.132297	0.375261	0.0845087	0.781771	0.152127	0.305401	-0.126805	0.452272	0.278592	0.100268	0.0134394	0.87784
WRKY33	AT2G38470.1	MaWRKY33	Ma06_t01150.1	3.72686	0.00298631	0.425024	0.161801	1.79822	0.011395	6.05453	0.000286628	2.78128	0.0416034	1.85077	0.0381796
PP2C5	AT2G40180.1	MaPP2C5	Ma07_t15490.1	5.41381	0.00261452	0.515363	0.0185685	1.10113	0.00181336	7.94264	0.000978573	3.39139	0.00375798	1.09888	0.0288322
MKS1	AT3G18690.1	MaMKS1	Ma06_t14570.1	3.21828	0.00346511	-0.890581	0.080538	1.67484	0.0126132	5.56635	0.000843628	2.85051	0.00321501	1.01063	0.0309214
MKP1	AT3G55270.1	MaMKP1	Ma06_t24350.1	-0.496635	0.0174484	0.262126	0.0418415	0.125768	0.441673	-0.366801	0.0850134	0.372003	0.121462	0	0.993365
MKP2	AT3G06110.2	MaMKP2	Ma07_t22740.1	-0.171791	0.147178	-0.390303	0.249909	-0.0222171	0.745705	-0.851629	0.0339913	-0.297274	0.00859221	0.141614	0.0649435
MEKK1	AT4G08500.1	MaMEKK1	Ma02_t09600.1	1.09713	0.00408792	0.477766	0.00104937	0.702624	0.0116419	1.88665	0.00219199	0.807263	0.0034189	0.341101	0.00572947
PTP1	AT1G71860.1	MaPTP1	Ma03_t02730.1	-0.942505	0.0332332	-0.139159	0.606886	-0.475116	0.11045	-0.167453	0.418444	0.579411	0.0550986	-0.214365	0.336774
At2G20050	At2G20050.1	MaPP2C	Ma10_t15090.2	-0.58546	0.178926	-0.0456989	0.893271	-0.171967	0.572968	-0.370043	0.0881735	0.491654	0.161413	0.159388	0.322636

## Sheet: S7
Table S7. The primer sequences used for qRT-PCR
Gene	Forward primers(5’-3’)	Reverse primers(5’-3’)
MaMKK1	ATCAACACCGACCTCAAC	GATCAGCGTAGCAGATGG
MaMKK4	AACAGGTGGTGGTGGAATCG	AAAGGGCACTGGGTTGATAGG
MaMAPKKK29	ATGGTGTGGTGTATTGTG	TGTCCGCAGATATAAGAAG
MaMAPKKK38	TTGGGTGACGGTGAGAAG	AATCGCTGATGCTTGTGC
